# Supplementary material for: Development of New Antimycobacterial Sulfonyl Hydrazones and 4-Methyl-1,2,3-thiadiazole-Based Hydrazone Derivatives
Source: Antibiotics (Basel). 2022 Apr 22;11(5):562. doi: 10.3390/antibiotics11050562 (PMC9137698; doi:10.3390/antibiotics11050562)
Supplement: Supplementary file 1 [file antibiotics-11-00562-s001.zip]

Archive with 2 entries (2 files):
- mnova raw NMR data.zip
- supporting R2 v2. pdf (1).pdf
